# Supplementary material for: Genome-wide association mapping identifies novel SNPs for root nodulation and agronomic traits in chickpea
Source: Front Plant Sci. 2024 Oct 15;15:1395938. doi: 10.3389/fpls.2024.1395938 (PMC11518797; doi:10.3389/fpls.2024.1395938)
Supplement: Supplementary file 1 [file DataSheet1.zip]

Archive with 4 entries (4 files):
- Supplementary figures 6-10.pdf
- Supplementary Table-1.docx
- Supplementary figures 1-5.pdf
- Supplementary Table- 2-11.xlsx
